# Supplementary material for: Feasibility and Diagnostic Accuracy of Saliva-Based SARS-CoV-2 Screening in Educational Settings and Children Aged <12 Years
Source: Diagnostics (Basel). 2021 Sep 29;11(10):1797. doi: 10.3390/diagnostics11101797 (PMC8534592; doi:10.3390/diagnostics11101797)
Supplement: Supplementary file 1 [file diagnostics-11-01797-s001.zip]

Archive with 2 entries (2 files):
- diagnostics-1386902-supplementary-Table_S1_2021_09_28.pdf
- diagnostics-1386902-supplementary-Table_S2_2021_09_28.pdf
